# Supplementary material for: Transcriptomic and Ultrastructural Analyses Reveal the Mechanisms of Accelerated Depuration Induced by Phyllodium pulchellum Extract in the Freshwater Snail Bellamya purificata
Source: Animals (Basel). 2026 May 13;16(10):1490. doi: 10.3390/ani16101490 (PMC13203559; doi:10.3390/ani16101490)
Supplement: Supplementary file 1 [file animals-16-01490-s001.zip]

Archive with 1 entries (1 files):
- animals-4284010-supplementary.pdf
